# Supplementary material for: AI-Driven Spectral Decomposition: Predicting the Most Probable Protein Compositions from Surface Enhanced Raman Spectroscopy Spectra of Amino Acids
Source: Bioengineering (Basel). 2024 May 12;11(5):482. doi: 10.3390/bioengineering11050482 (PMC11117800; doi:10.3390/bioengineering11050482)
Supplement: Supplementary file 1 [file bioengineering-11-00482-s001.zip]

Archive with 1 entries (1 files):
- bioengineering-2922529-supplementary.pdf
